# Supplementary material for: Development of an Indirect Enzyme-Linked Immunosorbent Assay Based on the Yeast-Expressed CO-26K-Equivalent Epitope-Containing Antigen for Detection of Serum Antibodies against Porcine Epidemic Diarrhea Virus
Source: Viruses. 2023 Mar 29;15(4):882. doi: 10.3390/v15040882 (PMC10144300; doi:10.3390/v15040882)
Supplement: Supplementary file 1 [file viruses-15-00882-s001.zip]

Archive with 1 entries (1 files):
- viruses-2148367-supplementary.pdf
